# Supplementary material for: Non‐Targeted Analysis of Extracellular Vesicle‐Enriched Plasma Proteome Between Early and Late Rugby Playing Career
Source: Proteomics Clin Appl. 2025 Nov 29;20(1):e70036. doi: 10.1002/prca.70036 (PMC12743589; doi:10.1002/prca.70036)
Supplement: Supplementary file 2 — Supporting File 2: prca70036‐sup‐0002‐Table S1.xlsx. [file PRCA-20-e70036-s002.xlsx]

## Sheet: Table_S1
accession	gene.name	description
BIP	HSPA5	Endoplasmic reticulum chaperone BiP
UBA1	UBA1	Ubiquitin-like modifier-activating enzyme 1
GELS	GSN	Gelsolin
1433Z	YWHAZ	14-3-3 protein zeta/delta
ITA6	ITGA6	Integrin alpha-6
RAN	RAN	GTP-binding nuclear protein Ran
1433F	YWHAH	14-3-3 protein eta
ACTB	ACTB	Actin, cytoplasmic 1
1433G	YWHAG	14-3-3 protein gamma
G3P	GAPDH	Glyceraldehyde-3-phosphate dehydrogenase
TBA1A	TUBA1A	Tubulin alpha-1A chain
CLIC1	CLIC1	Chloride intracellular channel protein 1
HSP7C	HSPA8	Heat shock cognate 71 kDa protein
KPYM	PKM	Pyruvate kinase PKM
PROF1	PFN1	Profilin-1
A2MG	A2M	Alpha-2-macroglobulin
FLNA	FLNA	Filamin-A
LG3BP	LGALS3BP	Galectin-3-binding protein
GBB1	GNB1	Guanine nucleotide-binding protein G(I)/G(S)/G(T) subunit beta-1
EZRI	EZR	Ezrin
ACTN4	ACTN4	Alpha-actinin-4
CLH1	CLTC	Clathrin heavy chain 1
TERA	VCP	Transitional endoplasmic reticulum ATPase
TCPB	CCT2	T-complex protein 1 subunit beta
HS71A	HSPA1A	Heat shock 70 kDa protein 1A
TSP1	THBS1	Thrombospondin-1
STOM	STOM	Stomatin
TCPG	CCT3	T-complex protein 1 subunit gamma
GNAI2	GNAI2	Guanine nucleotide-binding protein G(i) subunit alpha-2
ENOA	ENO1	Alpha-enolase
CD9	CD9	CD9 antigen
TPIS	TPI1	Triosephosphate isomerase
PGK1	PGK1	Phosphoglycerate kinase 1
RAB7A	RAB7A	Ras-related protein Rab-7a
PPIA	PPIA	Peptidyl-prolyl cis-trans isomerase A
TCPA	TCP1	T-complex protein 1 subunit alpha
ALBU	ALB	Albumin
ALDOA	ALDOA	Fructose-bisphosphate aldolase A
