# Supplementary material for: Non‐Targeted Analysis of Extracellular Vesicle‐Enriched Plasma Proteome Between Early and Late Rugby Playing Career
Source: Proteomics Clin Appl. 2025 Nov 29;20(1):e70036. doi: 10.1002/prca.70036 (PMC12743589; doi:10.1002/prca.70036)
Supplement: Supplementary file 3 — Supporting File 3: prca70036‐sup‐0003‐Table S2.xlsx. [file PRCA-20-e70036-s006.xlsx]

## Sheet: Table_S2
accession	control	old	young	gene.name	description	p.val	q.val	p.adj
1433F	220055	12654.9	2718.67	YWHAH	14-3-3 protein eta	0.0245369	0.0123475	0.102708
1433G	376184	11108.4	6991.22	YWHAG	14-3-3 protein gamma	0.0261475	0.0123475	0.102708
1433Z	973812	143009	45811.4	YWHAZ	14-3-3 protein zeta/delta	0.015552	0.0115132	0.095768
A1AG1	639628	315188	349527	ORM1	Alpha-1-acid glycoprotein 1	0.259652	0.0437005	0.363504
A1AG2	1.00467e+06	551733	634604	ORM2	Alpha-1-acid glycoprotein 2	0.234767	0.0412081	0.342772
A1AT	8.20665e+06	6.07654e+06	7.20956e+06	SERPINA1	Alpha-1-antitrypsin	0.0422045	0.0156088	0.129835
A1BG	338935	156554	224644	A1BG	Alpha-1B-glycoprotein	0.0268674	0.0124082	0.103212
A2AP	98851.4	55406.6	64335.7	SERPINF2	Alpha-2-antiplasmin	0.00406586	0.00696845	0.0579641
A2MG	6.01119e+06	3.1453e+06	4.38257e+06	A2M	Alpha-2-macroglobulin	0.0500197	0.0170661	0.141957
AACT	3.86579e+07	2.12111e+07	2.5686e+07	SERPINA3	Alpha-1-antichymotrypsin	0.000392841	0.00306376	0.0254846
ACPH	19556.4	22822.7	16105.8	APEH	Acylamino-acid-releasing enzyme	0.811709	0.100322	0.834486
ACTB	3.92122e+07	3.95008e+06	3.19107e+06	ACTB	Actin, cytoplasmic 1	0.0256357	0.0123475	0.102708
ACTN1	979314	245132	203976	ACTN1	Alpha-actinin-1	0.0412416	0.0154892	0.12884
ACTN4	74937.7	18280.7	15386	ACTN4	Alpha-actinin-4	0.0659921	0.0206029	0.171376
ADH1	6.7951e+06	4.73217e+06	4.51429e+06	ADH1	Alcohol dehydrogenase 1	0.0713642	0.0210295	0.174925
ALBU	2.74313e+07	2.15212e+07	3.02377e+07	ALB	Albumin	0.248757	0.0424365	0.35299
ALDOA	54460.4	3556.5	18593.6	ALDOA	Fructose-bisphosphate aldolase A	0.354386	0.0552701	0.459741
ALS	3.3719e+06	1.76187e+06	2.95111e+06	IGFALS	Insulin-like growth factor-binding protein complex acid labile subunit	0.0860521	0.0225887	0.187895
AMBP	3.55105e+06	4.58644e+06	3.34601e+06	AMBP	Protein AMBP	0.0138411	0.0106442	0.088539
AMD	38392.9	32099.9	44551	PAM	Peptidyl-glycine alpha-amidating monooxygenase	0.422272	0.0614703	0.511315
ANGL6	138742	164024	144578	ANGPTL6	Angiopoietin-related protein 6	0.661212	0.0851991	0.708693
ANGT	1.62658e+06	824984	1.31128e+06	AGT	Angiotensinogen	0.0248166	0.0123475	0.102708
ANK1	2260.24	9631.99	2757.67	ANK1	Ankyrin-1	0.389478	0.0589679	0.490499
ANT3	1.01132e+06	315137	513744	SERPINC1	Antithrombin-III	0.00224694	0.00516932	0.0429988
APOA	268952	138136	565855	LPA	Apolipoprotein(a)	0.0179261	0.0121646	0.101186
APOA1	8.66198e+07	5.04337e+07	5.19244e+07	APOA1	Apolipoprotein A-I	0.00548239	0.00796016	0.0662132
APOA2	1.94911e+07	9.87646e+06	1.1292e+07	APOA2	Apolipoprotein A-II	0.0229825	0.0123475	0.102708
APOA4	2.63913e+06	1.10417e+06	1.45359e+06	APOA4	Apolipoprotein A-IV	0.0131739	0.0105524	0.087776
APOA5	2465.25	4193.71	17163.5	APOA5	Apolipoprotein A-V	0.0312286	0.0132822	0.110482
APOB	2.68686e+06	1.82872e+06	2.63938e+06	APOB	Apolipoprotein B-100	0.0457915	0.0161462	0.134305
APOC1	614316	773404	414172	APOC1	Apolipoprotein C-I	0.162814	0.0323369	0.268981
APOC2	4.38392e+06	3.63474e+06	3.03291e+06	APOC2	Apolipoprotein C-II	0.121437	0.0269101	0.22384
APOC3	6.54233e+07	2.72775e+07	3.87302e+07	APOC3	Apolipoprotein C-III	0.00819856	0.00891575	0.0741619
APOC4	55951.1	45765.8	47943.6	APOC4	Apolipoprotein C-IV	0.611253	0.0803261	0.668159
APOD	5.75584e+06	3.14604e+06	3.68031e+06	APOD	Apolipoprotein D	0.000744882	0.00328078	0.0272898
APOE	8.8188e+06	6.55904e+06	5.52979e+06	APOE	Apolipoprotein E	0.157322	0.0316683	0.263419
APOF	3.4916e+06	3.59266e+06	4.08381e+06	APOF	Apolipoprotein F	0.778101	0.0973694	0.809926
APOL1	1.71235e+06	628810	986853	APOL1	Apolipoprotein L1	0.0393746	0.0151401	0.125936
APOM	371217	143519	176522	APOM	Apolipoprotein M	0.00398882	0.00696845	0.0579641
ARC1B	54304.4	1801.14	1470.83	ARPC1B	Actin-related protein 2/3 complex subunit 1B	0.0475786	0.0165836	0.137944
ARPC2	55288.7	2899.89	2888.24	ARPC2	Actin-related protein 2/3 complex subunit 2	0.0519053	0.0173165	0.14404
ARPC4	73460.2	3746.98	2489.73	ARPC4	Actin-related protein 2/3 complex subunit 4	0.0913229	0.0231648	0.192687
AT2A2	69372.4	8616.65	6252.42	ATP2A2	Sarcoplasmic/endoplasmic reticulum calcium ATPase 2	0.219345	0.0392139	0.326184
AT2A3	16910.4	659.824	871.236	ATP2A3	Sarcoplasmic/endoplasmic reticulum calcium ATPase 3	0.146658	0.0305058	0.253749
ATL4	59851.4	10706.2	29367.9	ADAMTSL4	ADAMTS-like protein 4	0.00150799	0.00429766	0.0357483
ATP5L	14530.2	45.2698	121.506	ATP5MG	ATP synthase subunit g, mitochondrial	0.461816	0.0648533	0.539455
ATPA	98736.7	2274.06	1305.28	ATP5F1A	ATP synthase subunit alpha, mitochondrial	0.0687524	0.0208185	0.17317
ATPB	45592.5	1575.17	2738.45	ATP5F1B	ATP synthase subunit beta, mitochondrial	0.153448	0.0315909	0.262776
ATS13	28137.7	9927.91	10363.9	ADAMTS13	A disintegrin and metalloproteinase with thrombospondin motifs 13	0.138354	0.0295203	0.245552
B3AT	50466.8	103308	41259.4	SLC4A1	Band 3 anion transport protein	0.10649	0.0253271	0.210672
BGH3	173986	91039.5	129368	TGFBI	Transforming growth factor-beta-induced protein ig-h3	0.0119221	0.0104252	0.0867175
BIN2	133290	2797.32	2187.19	BIN2	Bridging integrator 2	0.0294768	0.0131019	0.108983
BIP	1.43954e+06	768725	938132	HSPA5	Endoplasmic reticulum chaperone BiP	0.000224961	0.00272476	0.0226648
BLMH	6333.11	954.045	5505.49	BLMH	Bleomycin hydrolase	0.0897436	0.022884	0.190351
BTD	2.60305e+06	994583	1.91052e+06	BTD	Biotinidase	0.00275119	0.00565543	0.0470423
C1QB	86642	41740.9	58915.7	C1QB	Complement C1q subcomponent subunit B	0.45922	0.0646762	0.537981
C1QC	213139	120927	116300	C1QC	Complement C1q subcomponent subunit C	0.299865	0.0492477	0.409646
C1R	1.05366e+07	9.0664e+06	8.37356e+06	C1R	Complement C1r subcomponent	0.289564	0.0480445	0.399637
C1S	3.34267e+07	3.48393e+07	3.70735e+07	C1S	Complement C1s subcomponent	0.4675	0.0652731	0.542947
C4BPA	5.26936e+07	5.86967e+07	5.86426e+07	C4BPA	C4b-binding protein alpha chain	0.700776	0.0893465	0.743191
C4BPB	4.23288e+06	6.70631e+06	5.30471e+06	C4BPB	C4b-binding protein beta chain	0.0963297	0.0241816	0.201144
CAD13	660018	334751	429921	CDH13	Cadherin-13	0.000462776	0.00306376	0.0254846
CADH1	42694.6	46694.4	59469.8	CDH1	Cadherin-1	0.347759	0.0547993	0.455824
CADH5	243154	116202	144947	CDH5	Cadherin-5	0.00635157	0.00879215	0.0731338
CALD1	48101	2703.6	1733.52	CALD1	Caldesmon	0.248015	0.0424365	0.35299
CALL5	2513.65	6319.21	15154.6	CALML5	Calmodulin-like protein 5	0.416805	0.0613211	0.510073
CALR	251192	77944.3	66726.1	CALR	Calreticulin	0.0400906	0.0151745	0.126223
CALX	11536.9	10278.4	2787.03	CANX	Calnexin	0.377349	0.0574907	0.478212
CAN1	73289.1	8360.75	6623.43	CAPN1	Calpain-1 catalytic subunit	0.0240811	0.0123475	0.102708
CAP1	69735.1	2355.91	5126.88	CAP1	Adenylyl cyclase-associated protein 1	0.138657	0.0295203	0.245552
CAZA1	128299	4116.57	3447.54	CAPZA1	F-actin-capping protein subunit alpha-1	0.0333698	0.0138181	0.11494
CAZA2	43115	1258.65	916.446	CAPZA2	F-actin-capping protein subunit alpha-2	0.0707189	0.0210199	0.174845
CBPN	5.06768e+06	2.37033e+06	3.15584e+06	CPN1	Carboxypeptidase N catalytic chain	0.0398441	0.0151745	0.126223
CD109	25863	7772.23	13026	CD109	CD109 antigen	0.030201	0.0132063	0.109851
CD14	107827	48461.9	84562.2	CD14	Monocyte differentiation antigen CD14	0.0134957	0.0105524	0.087776
CD248	15343.8	10848.6	15075.3	CD248	Endosialin	0.385511	0.0585502	0.487025
CD36	131746	2339.38	7884.69	CD36	Platelet glycoprotein 4	0.0156841	0.0115132	0.095768
CD44	814513	742094	944398	CD44	CD44 antigen	0.0849469	0.0225887	0.187895
CD5L	2.87063e+06	880057	1.50794e+06	CD5L	CD5 antigen-like	0.0522792	0.0173165	0.14404
CD9	312855	8275.77	2316.47	CD9	CD9 antigen	0.120568	0.0269101	0.22384
CERU	2.3531e+08	1.94683e+08	2.45265e+08	CP	Ceruloplasmin	0.0596449	0.0190113	0.158138
CFAH	3.99312e+06	1.24105e+06	1.74284e+06	CFH	Complement factor H	0.00102236	0.00361247	0.0300488
CH60	57709.4	4982.46	10153.7	HSPD1	60 kDa heat shock protein, mitochondrial	0.146709	0.0305058	0.253749
CHLE	23716.3	5417.27	8902.54	BCHE	Cholinesterase	0.242913	0.0418819	0.348376
CLH1	85991.9	4308.67	2512.59	CLTC	Clathrin heavy chain 1	0.073945	0.0214523	0.178442
CLIC1	206747	14445.6	12448.5	CLIC1	Chloride intracellular channel protein 1	0.0345485	0.0139486	0.116025
CLUS	3.78858e+07	1.89154e+07	2.57064e+07	CLU	Clusterin	6.36657e-05	0.00154226	0.0128286
CMGA	27416.1	16604.6	23377.9	CHGA	Chromogranin-A	0.579812	0.076962	0.640176
CNDP1	2.88966e+06	3.26476e+06	3.34077e+06	CNDP1	Beta-Ala-His dipeptidase	0.761116	0.0957795	0.796701
CNN2	103275	3678.72	4911.31	CNN2	Calponin-2	0.0590796	0.0189717	0.157808
CO3	6.63021e+08	3.65945e+08	6.26021e+08	C3	Complement C3	0.0242911	0.0123475	0.102708
CO4A	1.79334e+07	3.09452e+07	2.46769e+07	C4A	Complement C4-A	0.00782204	0.00891575	0.0741619
CO4B	1.24405e+08	2.14669e+08	1.71185e+08	C4B	Complement C4-B	0.00782204	0.00891575	0.0741619
CO5	1.26034e+07	5.86802e+06	6.70219e+06	C5	Complement C5	0.0029386	0.00569486	0.0473703
CO6	56939.7	18365.9	32705	C6	Complement component C6	0.0333061	0.0138181	0.11494
CO8A	152743	151899	180660	C8A	Complement component C8 alpha chain	0.778515	0.0973694	0.809926
CO8B	27524.8	25147.6	31290.3	C8B	Complement component C8 beta chain	0.542641	0.0724249	0.602436
CO8G	269254	332096	316992	C8G	Complement component C8 gamma chain	0.632534	0.0823802	0.685245
CO9	3.69388e+07	4.1532e+07	4.7952e+07	C9	Complement component C9	0.31316	0.0510849	0.424928
COL10	164900	148467	164612	COLEC10	Collectin-10	0.83018	0.102344	0.851304
COL11	202418	198047	195675	COLEC11	Collectin-11	0.982683	0.118432	0.985127
COMP	135287	89037.6	138866	COMP	Cartilage oligomeric matrix protein	0.107166	0.0253271	0.210672
COR1A	45212.5	4508.63	3178.5	CORO1A	Coronin-1A	0.05609	0.0182382	0.151706
COR1C	176944	6885.72	3152.51	CORO1C	Coronin-1C	0.00493803	0.00771746	0.0641944
CPN2	1.36305e+07	8.51042e+06	1.1688e+07	CPN2	Carboxypeptidase N subunit 2	0.0220146	0.0123475	0.102708
CRAC1	320901	214497	171984	CRTAC1	Cartilage acidic protein 1	0.0226346	0.0123475	0.102708
CRP	837242	2.65615e+06	1.46279e+06	CRP	C-reactive protein	0.172801	0.0331	0.275328
CSTN1	27892.2	27470.5	27629.7	CLSTN1	Calsyntenin-1	0.995421	0.11967	0.995421
CXCL7	884525	150181	86437.3	PPBP	Platelet basic protein	0.0684132	0.0208185	0.17317
DAG1	36050.3	11283.7	24015.6	DAG1	Dystroglycan	0.0448689	0.0161025	0.133942
DBNL	77488.2	2096.19	4634.26	DBNL	Drebrin-like protein	0.0294471	0.0131019	0.108983
DECR	35737.1	10571.4	5488.23	DECR1	2,4-dienoyl-CoA reductase [(3E)-enoyl-CoA-producing], mitochondrial	0.376354	0.0574907	0.478212
DKK3	14136	14126.4	12023.5	DKK3	Dickkopf-related protein 3	0.897433	0.109245	0.908707
DREB	12660.8	331.012	1189.68	DBN1	Drebrin	0.10469	0.0253271	0.210672
DSG2	168534	122565	143324	DSG2	Desmoglein-2	0.0487985	0.0168873	0.14047
ECM1	795329	706253	888894	ECM1	Extracellular matrix protein 1	0.751568	0.0950718	0.790815
EHD1	26739.5	3615.38	3312.12	EHD1	EH domain-containing protein 1	0.0891983	0.0228653	0.190195
EMIL1	13333.2	641.249	573.774	EMILIN1	EMILIN-1	0.259775	0.0437005	0.363504
ENOA	74752.7	17606.2	16615.9	ENO1	Alpha-enolase	0.104146	0.0253271	0.210672
ENPL	244639	194676	209486	HSP90B1	Endoplasmin	0.639907	0.0826737	0.687686
EZRI	31422	5811.03	6186.48	EZR	Ezrin	0.0653661	0.0205643	0.171055
F10A1	18173.7	13117.5	4637.34	ST13	Hsc70-interacting protein	0.356032	0.0552701	0.459741
F13A	371410	98275.9	103510	F13A1	Coagulation factor XIII A chain	0.0870618	0.0225887	0.187895
FA10	6.4902e+06	7.33749e+06	7.37768e+06	F10	Coagulation factor X	0.535835	0.071804	0.597271
FA5	3.73527e+06	3.26888e+06	3.28649e+06	F5	Coagulation factor V	0.502901	0.0688809	0.572957
FA7	389306	525272	523922	F7	Coagulation factor VII	0.233442	0.0411272	0.342099
FA8	121249	24065	54976.6	F8	Coagulation factor VIII	0.00120623	0.00388559	0.0323206
FA9	2.82303e+06	3.28542e+06	3.29513e+06	F9	Coagulation factor IX	0.356267	0.0552701	0.459741
FBLN1	6.74175e+06	7.14407e+06	7.04708e+06	FBLN1	Fibulin-1	0.807191	0.100019	0.831964
FBLN3	624329	396787	312550	EFEMP1	EGF-containing fibulin-like extracellular matrix protein 1	0.00741423	0.00891575	0.0741619
FBLN5	211573	221406	220586	FBLN5	Fibulin-5	0.939044	0.113739	0.946087
FCGBP	1.06302e+06	222189	592636	FCGBP	IgGFc-binding protein	0.00964581	0.00934545	0.0777361
FCN3	40904.6	5262.5	10794.1	FCN3	Ficolin-3	0.0247849	0.0123475	0.102708
FETUA	2.79906e+06	1.23698e+06	2.40784e+06	AHSG	Alpha-2-HS-glycoprotein	0.105465	0.0253271	0.210672
FGFR1	124010	87350.4	113069	FGFR1	Fibroblast growth factor receptor 1	0.339628	0.0539493	0.448754
FGL1	91458.5	110721	106219	FGL1	Fibrinogen-like protein 1	0.615263	0.0805641	0.670138
FHL1	142893	5307.86	6571	FHL1	Four and a half LIM domains protein 1	0.0716194	0.0210295	0.174925
FIBA	2.61686e+08	2.56761e+08	2.50731e+08	FGA	Fibrinogen alpha chain	0.976842	0.118022	0.981714
FIBB	1.68221e+08	1.54725e+08	1.4007e+08	FGB	Fibrinogen beta chain	0.77978	0.0973694	0.809926
FIBG	1.6477e+08	2.11283e+08	1.74058e+08	FGG	Fibrinogen gamma chain	0.392969	0.059311	0.493354
FINC	9.99008e+07	1.21739e+08	1.44289e+08	FN1	Fibronectin	0.256154	0.043545	0.36221
FLII	10806.8	506.447	408.522	FLII	Protein flightless-1 homolog	0.164193	0.0324691	0.27008
FLNA	3.48932e+06	894949	721484	FLNA	Filamin-A	0.0518685	0.0173165	0.14404
FRPD1	996191	1.07969e+06	1.05318e+06	FRMPD1	FERM and PDZ domain-containing protein 1	0.875238	0.106811	0.888466
G3P	736965	83674.4	89829.5	GAPDH	Glyceraldehyde-3-phosphate dehydrogenase	0.0302567	0.0132063	0.109851
GBB1	102577	5230.65	4851.4	GNB1	Guanine nucleotide-binding protein G(I)/G(S)/G(T) subunit beta-1	0.0528982	0.0173165	0.14404
GELS	4.45964e+06	2.19091e+06	3.16198e+06	GSN	Gelsolin	0.00940198	0.0092962	0.0773265
GET3	9197.69	3034.56	1384.36	GET3	ATPase GET3	0.332654	0.0533665	0.443906
GNAI2	149677	2574.35	3569.57	GNAI2	Guanine nucleotide-binding protein G(i) subunit alpha-2	0.0969324	0.0242075	0.20136
GNAQ	59589.9	1430.83	2058.34	GNAQ	Guanine nucleotide-binding protein G(q) subunit alpha	0.099236	0.0244851	0.203669
GNPTG	13075.5	5359.14	6627.21	GNPTG	N-acetylglucosamine-1-phosphotransferase subunit gamma	0.305427	0.0499917	0.415835
GOLM1	14066	18066.5	21912	GOLM1	Golgi membrane protein 1	0.732293	0.092876	0.77255
GP1BA	2.51587e+06	1.40739e+06	1.98657e+06	GP1BA	Platelet glycoprotein Ib alpha chain	0.0761939	0.0216478	0.180068
GP1BB	694913	88995.9	78281	GP1BB	Platelet glycoprotein Ib beta chain	0.0456815	0.0161462	0.134305
GPIX	172654	9249.74	6893.27	GP9	Platelet glycoprotein IX	0.0324233	0.0136597	0.113623
GPVI	42665	2897.2	5035.76	GP6	Platelet glycoprotein VI	0.11545	0.0262602	0.218434
GPX3	2.71026e+06	1.95615e+06	1.81692e+06	GPX3	Glutathione peroxidase 3	0.00764764	0.00891575	0.0741619
GTR1	941.081	8205.58	1399.54	SLC2A1	Solute carrier family 2, facilitated glucose transporter member 1	0.0832019	0.0225757	0.187787
H3C	2228.06	12582.9	1991.33	H3-5	Histone H3.3C	0.151596	0.0313873	0.261082
HABP2	3.10067e+06	3.58599e+06	3.09796e+06	HABP2	Hyaluronan-binding protein 2	0.515912	0.0700147	0.582388
HBA	2.05434e+06	1.46454e+06	1.18549e+06	HBA1	Hemoglobin subunit alpha	0.0215483	0.0123475	0.102708
HBB	2.48189e+06	1.88828e+06	1.54e+06	HBB	Hemoglobin subunit beta	0.0253072	0.0123475	0.102708
HEG1	56920.4	55846.2	80547.1	HEG1	Protein HEG homolog 1	0.171532	0.0331	0.275328
HEM2	59128.1	82551.6	34007.8	ALAD	Delta-aminolevulinic acid dehydratase	0.324899	0.0522955	0.434998
HEMO	618209	631572	811456	HPX	Hemopexin	0.46398	0.0649689	0.540416
HEP2	2.16172e+07	1.61757e+07	1.44532e+07	SERPIND1	Heparin cofactor 2	0.0262504	0.0123475	0.102708
HGFA	77210.1	17737.1	44586.6	HGFAC	Hepatocyte growth factor activator	0.0012832	0.00388559	0.0323206
HLAA	7056.63	545.898	1606.64	HLA-A	HLA class I histocompatibility antigen, A alpha chain	0.0694436	0.0208972	0.173825
HPT	1.54708e+07	6.4111e+06	6.20312e+06	HP	Haptoglobin	0.0446924	0.0161025	0.133942
HRG	345715	240559	277282	HRG	Histidine-rich glycoprotein	0.395116	0.0594498	0.494508
HS71A	14039.5	2051.18	2272.77	HSPA1A	Heat shock 70 kDa protein 1A	0.0797542	0.0222062	0.184713
HSP7C	150300	14910.2	19330.3	HSPA8	Heat shock cognate 71 kDa protein	0.0382973	0.0148437	0.123471
HV102	134626	32620.5	123854	IGHV1-2	Immunoglobulin heavy variable 1-2	0.293284	0.0484956	0.40339
HV103	35922.8	4267.03	14164.9	IGHV1-3	Immunoglobulin heavy variable 1-3	0.456975	0.0645477	0.536912
HV108	21145.5	9079.99	22364	IGHV1-8	Immunoglobulin heavy variable 1-8	0.434313	0.0628117	0.522472
HV118	96721.7	26256.5	97479.3	IGHV1-18	Immunoglobulin heavy variable 1-18	0.111342	0.0257922	0.214541
HV124	5726.19	499.181	1095.45	IGHV1-24	Immunoglobulin heavy variable 1-24	0.453755	0.0642803	0.534688
HV307	411663	185374	230466	IGHV3-7	Immunoglobulin heavy variable 3-7	0.216727	0.0388893	0.323485
HV323	97449.9	34530.8	69905.6	IGHV3-23	Immunoglobulin heavy variable 3-23	0.083409	0.0225757	0.187787
HV349	3129.72	1278.12	332154	IGHV3-49	Immunoglobulin heavy variable 3-49	0.361043	0.0557072	0.463377
HV372	2.96238e+06	668276	1.42879e+06	IGHV3-72	Immunoglobulin heavy variable 3-72	0.00210129	0.00516932	0.0429988
HV373	346971	73836.5	165015	IGHV3-73	Immunoglobulin heavy variable 3-73	0.00311765	0.00580946	0.0483236
HV374	1.36565e+06	391113	812418	IGHV3-74	Immunoglobulin heavy variable 3-74	0.0221909	0.0123475	0.102708
HV428	49872.7	14493.4	14495.7	IGHV4-28	Immunoglobulin heavy variable 4-28	0.180367	0.034135	0.283937
HV432	17837.2	8235.8	5980.13	IGHV4-30-2	Immunoglobulin heavy variable 4-30-2	0.199445	0.0364636	0.303307
HV5X1	581191	181171	538937	IGHV5-10-1	Immunoglobulin heavy variable 5-10-1	0.138209	0.0295203	0.245552
HV601	1.08278e+06	263846	668649	IGHV6-1	Immunoglobulin heavy variable 6-1	0.0123591	0.0104252	0.0867175
HV69D	37315	9077.44	54066.1	IGHV1-69D	Immunoglobulin heavy variable 1-69D	0.144611	0.0305058	0.253749
HVD34	3.43778e+06	1.0936e+06	1.97498e+06	IGHV4-30-4	Immunoglobulin heavy variable 4-30-4	0.0122677	0.0104252	0.0867175
IC1	1.39004e+08	9.26993e+07	1.09309e+08	SERPING1	Plasma protease C1 inhibitor	0.000591091	0.00306376	0.0254846
IGA2	3.20518e+06	1.76575e+06	1.6894e+06	Immunoglobulin alpha-2 heavy chain OS=Homo sapiens OX=9606	Immunoglobulin alpha-2 heavy chain	0.00280153	0.00565543	0.0470423
IGG1	5.37665e+07	4.03717e+07	4.36575e+07	Immunoglobulin gamma-1 heavy chain OS=Homo sapiens OX=9606	Immunoglobulin gamma-1 heavy chain	0.587906	0.0776111	0.645575
IGHA1	1.3969e+08	7.3228e+07	7.54197e+07	IGHA1	Immunoglobulin heavy constant alpha 1	0.00842773	0.00891575	0.0741619
IGHG2	1.79872e+06	1.15788e+06	1.98381e+06	IGHG2	Immunoglobulin heavy constant gamma 2	0.185746	0.0346568	0.288278
IGHG4	2.87111e+06	2.10827e+06	3.60593e+06	IGHG4	Immunoglobulin heavy constant gamma 4	0.52409	0.0707283	0.588324
IGHM	2.30726e+08	6.08053e+07	1.35394e+08	IGHM	Immunoglobulin heavy constant mu	0.0238917	0.0123475	0.102708
IGJ	1.08801e+07	3.47877e+06	4.63061e+06	JCHAIN	Immunoglobulin J chain	0.035799	0.014334	0.119231
IGK	1.06087e+06	477391	585589	Immunoglobulin kappa light chain OS=Homo sapiens OX=9606	Immunoglobulin kappa light chain	0.0459904	0.0161462	0.134305
IGKC	1.03791e+08	5.89156e+07	8.56684e+07	IGKC	Immunoglobulin kappa constant	0.0126956	0.0104252	0.0867175
IGL1	1.31126e+07	7.15692e+06	1.00574e+07	Immunoglobulin lambda-1 light chain OS=Homo sapiens OX=9606	Immunoglobulin lambda-1 light chain	0.0817552	0.0223782	0.186143
IGLC2	3.58262e+07	2.12268e+07	3.18961e+07	IGLC2	Immunoglobulin lambda constant 2	0.116217	0.0263111	0.218858
ILK	49427.7	19938.1	11160.9	ILK	Integrin-linked protein kinase	0.114111	0.026078	0.216919
ILRL2	240799	277015	155483	IL1RL2	Interleukin-1 receptor-like 2	0.314761	0.0511737	0.425666
INHBC	31197.8	7363.6	18768	INHBC	Inhibin beta C chain	0.0199969	0.0123475	0.102708
IPSP	4540.39	7055.57	4916.19	SERPINA5	Plasma serine protease inhibitor	0.586229	0.0776012	0.645493
ITA2B	1.62081e+06	124987	92538.8	ITGA2B	Integrin alpha-IIb	0.0238684	0.0123475	0.102708
ITA6	23595.7	1182.59	1600.1	ITGA6	Integrin alpha-6	0.016475	0.0117381	0.0976385
ITB3	1.01005e+06	131652	131404	ITGB3	Integrin beta-3	0.0126809	0.0104252	0.0867175
ITIH1	1.14791e+08	1.56548e+08	1.16114e+08	ITIH1	Inter-alpha-trypsin inhibitor heavy chain H1	0.111603	0.0257922	0.214541
ITIH2	1.50724e+08	1.7073e+08	1.51629e+08	ITIH2	Inter-alpha-trypsin inhibitor heavy chain H2	0.536506	0.071804	0.597271
ITIH3	1.57911e+07	1.34523e+07	1.50167e+07	ITIH3	Inter-alpha-trypsin inhibitor heavy chain H3	0.496323	0.0685078	0.569853
ITIH4	701813	274225	391484	ITIH4	Inter-alpha-trypsin inhibitor heavy chain H4	0.00928396	0.0092962	0.0773265
ITLN1	151822	104676	111626	ITLN1	Intelectin-1	0.484014	0.0669995	0.557307
K1C10	71959.3	57337.9	112844	KRT10	Keratin, type I cytoskeletal 10	0.838117	0.10306	0.857261
K1C14	30211	4165.43	42614.5	KRT14	Keratin, type I cytoskeletal 14	0.623244	0.0813892	0.677001
K1C16	3073.28	1402.72	29028.9	KRT16	Keratin, type I cytoskeletal 16	0.418943	0.0613211	0.510073
K1C9	363474	41078.2	37078.4	KRT9	Keratin, type I cytoskeletal 9	0.336684	0.053747	0.447071
K22E	11564.1	47612.4	4822.23	KRT2	Keratin, type II cytoskeletal 2 epidermal	0.429959	0.0623682	0.518783
K2C1	990573	163347	551876	KRT1	Keratin, type II cytoskeletal 1	0.525971	0.070785	0.588795
K2C5	2001.95	3380.59	40799.3	KRT5	Keratin, type II cytoskeletal 5	0.410833	0.061244	0.509433
K2C6A	9201.79	5661.68	60059.3	KRT6A	Keratin, type II cytoskeletal 6A	0.450301	0.0642803	0.534688
KAP3	14725.8	378.19	170.246	PRKAR2B	cAMP-dependent protein kinase type II-beta regulatory subunit	0.506362	0.0689117	0.573213
KIF2A	16880	1363.98	1047.68	KIF2A	Kinesin-like protein KIF2A	0.0591292	0.0189717	0.157808
KLKB1	73088.4	44237.9	55980.2	KLKB1	Plasma kallikrein	0.17132	0.0331	0.275328
KNG1	7.26142e+07	6.3755e+07	6.65772e+07	KNG1	Kininogen-1	0.418771	0.0613211	0.510073
KPYM	191422	20021.1	17237.4	PKM	Pyruvate kinase PKM	0.0417596	0.0155631	0.129455
KTDAP	4956.6	11027.1	9358.61	KRTDAP	Keratinocyte differentiation-associated protein	0.453232	0.0642803	0.534688
KV108	152038	58334	142847	IGKV1-8	Immunoglobulin kappa variable 1-8	0.400295	0.0600426	0.499439
KV116	894576	148930	402388	IGKV1-16	Immunoglobulin kappa variable 1-16	0.00868759	0.00895537	0.0744914
KV320	9.71163e+06	2.47453e+06	6.87845e+06	IGKV3-20	Immunoglobulin kappa variable 3-20	0.0183289	0.0121646	0.101186
KV401	671343	120168	328498	IGKV4-1	Immunoglobulin kappa variable 4-1	0.0868947	0.0225887	0.187895
KV621	464842	76909.7	82430.9	IGKV6-21	Immunoglobulin kappa variable 6-21	0.000632372	0.00306376	0.0254846
KVD11	6.61815e+06	1.98066e+06	3.43279e+06	IGKV3D-11	Immunoglobulin kappa variable 3D-11	0.00846513	0.00891575	0.0741619
KVD12	303266	182154	174728	IGKV1D-12	Immunoglobulin kappa variable 1D-12	0.348372	0.0547993	0.455824
KVD13	417096	16953.1	193969	IGKV1D-13	Immunoglobulin kappa variable 1D-13	0.317321	0.0514173	0.427693
KVD15	171007	52412.5	97882.8	IGKV3D-15	Immunoglobulin kappa variable 3D-15	0.0164018	0.0117381	0.0976385
KVD16	360359	43632.3	116759	IGKV1D-16	Immunoglobulin kappa variable 1D-16	0.00102816	0.00361247	0.0300488
KVD24	5.60247e+06	1.40279e+06	3.14167e+06	IGKV2D-24	Probable non-functional immunoglobulin kappa variable 2D-24	0.00558622	0.00796016	0.0662132
KVD30	1.83192e+07	1.33364e+07	1.00045e+07	IGKV2D-30	Immunoglobulin kappa variable 2D-30	0.504016	0.0688809	0.572957
KVD33	431820	160865	366231	IGKV1D-33	Immunoglobulin kappa variable 1D-33	0.0073149	0.00891575	0.0741619
KVD37	7277.02	6494.04	53878.2	IGKV1D-37	Probable non-functional immunoglobulinn kappa variable 1D-37	0.471053	0.0655801	0.5455
LBP	93911.8	102743	164505	LBP	Lipopolysaccharide-binding protein	0.0254309	0.0123475	0.102708
LCAT	134939	54078.6	55611	LCAT	Phosphatidylcholine-sterol acyltransferase	0.01564	0.0115132	0.095768
LG3BP	3.82877e+06	2.52478e+06	4.67314e+06	LGALS3BP	Galectin-3-binding protein	0.052604	0.0173165	0.14404
LIMS1	178752	30992	7485.97	LIMS1	LIM and senescent cell antigen-like-containing domain protein 1	0.240296	0.0415787	0.345855
LMAN1	24805.8	9019.22	14627	LMAN1	Protein ERGIC-53	0.185773	0.0346568	0.288278
LOX12	24487.4	2936.52	2431.18	ALOX12	Polyunsaturated fatty acid lipoxygenase ALOX12	0.0082063	0.00891575	0.0741619
LRP1	123655	118227	125433	LRP1	Prolow-density lipoprotein receptor-related protein 1	0.8716	0.106636	0.887007
LTBP1	72857.5	4466.12	3350.02	LTBP1	Latent-transforming growth factor beta-binding protein 1	0.105638	0.0253271	0.210672
LUM	3.61502e+07	2.80338e+07	3.35172e+07	LUM	Lumican	0.119144	0.0268483	0.223326
LV140	1.21739e+06	168750	684011	IGLV1-40	Immunoglobulin lambda variable 1-40	0.0292042	0.0131019	0.108983
LV144	10287.1	1413.06	2344.06	IGLV1-44	Immunoglobulin lambda variable 1-44	0.173046	0.0331	0.275328
LV147	3.16795e+06	1.09504e+06	1.83348e+06	IGLV1-47	Immunoglobulin lambda variable 1-47	0.013504	0.0105524	0.087776
LV151	982422	291737	787469	IGLV1-51	Immunoglobulin lambda variable 1-51	0.207514	0.0375142	0.312046
LV208	3.99871e+06	832604	2.33865e+06	IGLV2-8	Immunoglobulin lambda variable 2-8	0.0810503	0.0223113	0.185587
LV211	1.4479e+06	326695	1.11694e+06	IGLV2-11	Immunoglobulin lambda variable 2-11	0.0802105	0.0222062	0.184713
LV214	3.35263e+06	936771	3.11267e+06	IGLV2-14	Immunoglobulin lambda variable 2-14	0.223472	0.0396591	0.329888
LV218	1.47029e+06	215753	302481	IGLV2-18	Immunoglobulin lambda variable 2-18	0.173532	0.0331	0.275328
LV223	492264	99106.9	89364.8	IGLV2-23	Immunoglobulin lambda variable 2-23	0.0434315	0.015821	0.131601
LV310	276796	98230.4	256873	IGLV3-10	Immunoglobulin lambda variable 3-10	0.342899	0.0542908	0.451595
LV321	5.27321e+06	2.1839e+06	3.90167e+06	IGLV3-21	Immunoglobulin lambda variable 3-21	0.0723842	0.021126	0.175728
LV743	2.54821e+06	903807	1.72381e+06	IGLV7-43	Immunoglobulin lambda variable 7-43	0.0867728	0.0225887	0.187895
LV861	2.45358e+06	549781	1.04121e+06	IGLV8-61	Immunoglobulin lambda variable 8-61	0.0195392	0.0123475	0.102708
LYVE1	26234.2	20761.1	9214.03	LYVE1	Lymphatic vessel endothelial hyaluronic acid receptor 1	0.124227	0.0272337	0.226532
MADCA	133614	49463	68717.4	MADCAM1	Mucosal addressin cell adhesion molecule 1	0.0121699	0.0104252	0.0867175
MARE2	109113	5015.55	4498.95	MAPRE2	Microtubule-associated protein RP/EB family member 2	0.0757048	0.0216478	0.180068
MASP1	2.27677e+06	1.9147e+06	2.0606e+06	MASP1	Mannan-binding lectin serine protease 1	0.50306	0.0688809	0.572957
MASP2	3.05026e+06	2.6905e+06	2.8958e+06	MASP2	Mannan-binding lectin serine protease 2	0.725844	0.0922998	0.767757
MBL2	421824	411320	509488	MBL2	Mannose-binding protein C	0.804696	0.0999654	0.831519
MDHM	32521.8	864.611	2141.79	MDH2	Malate dehydrogenase, mitochondrial	0.198354	0.0364016	0.302791
MENT	389239	177971	207808	MENT	Protein MENT	0.0101807	0.0094854	0.0789003
MMP9	22297.2	5702.54	13393.2	MMP9	Matrix metalloproteinase-9	0.00516866	0.00782546	0.0650928
MMRN1	289154	27589.7	15312.1	MMRN1	Multimerin-1	0.0510327	0.01729	0.143819
MUC18	148391	16419.3	32700.1	MCAM	Cell surface glycoprotein MUC18	0.00104388	0.00361247	0.0300488
MYH2	1573.95	9052.16	9500.18	MYH2	Myosin-2	0.41761	0.0613211	0.510073
MYH9	1.84565e+06	205780	190913	MYH9	Myosin-9	0.0344915	0.0139486	0.116025
MYL6	1.26654e+06	104822	42875.1	MYL6	Myosin light polypeptide 6	0.0215506	0.0123475	0.102708
MYL9	762566	57061.1	28389.2	MYL9	Myosin regulatory light polypeptide 9	0.0270339	0.0124082	0.103212
NCAM1	465172	434354	548707	NCAM1	Neural cell adhesion molecule 1	0.154568	0.0315909	0.262776
NCHL1	13374.4	3105.04	4874.46	CHL1	Neural cell adhesion molecule L1-like protein	0.0225169	0.0123475	0.102708
NEO1	35301	26469.7	29987.6	NEO1	Neogenin	0.236662	0.0412446	0.343075
NID1	178903	95245.4	157187	NID1	Nidogen-1	0.00057882	0.00306376	0.0254846
NP1L1	47843.7	2571.51	2176.59	NAP1L1	Nucleosome assembly protein 1-like 1	0.119806	0.0268724	0.223527
NRP1	611489	414550	485717	NRP1	Neuropilin-1	0.138923	0.0295203	0.245552
NUCB1	33317.8	2883.29	2590.95	NUCB1	Nucleobindin-1	0.00232227	0.00516932	0.0429988
OIT3	33583.6	58966.5	69205.8	OIT3	Oncoprotein-induced transcript 3 protein	0.44687	0.0642803	0.534688
OMD	37222.2	31919	110251	OMD	Osteomodulin	0.000107388	0.00173428	0.0144258
OSTP	7307.05	7169.66	18526	SPP1	Osteopontin	0.138593	0.0295203	0.245552
PARVB	219611	5869.6	5410.82	PARVB	Beta-parvin	0.02509	0.0123475	0.102708
PCD12	61690.5	46627.8	85043.1	PCDH12	Protocadherin-12	0.00214301	0.00516932	0.0429988
PCD18	19386.9	14615.8	18435.2	PCDH18	Protocadherin-18	0.635016	0.0824818	0.68609
PCSK9	52378.8	75684.4	50654.1	PCSK9	Proprotein convertase subtilisin/kexin type 9	0.193509	0.0356475	0.296518
PDIA1	34942.6	2201.14	2237.29	P4HB	Protein disulfide-isomerase	0.239125	0.0415244	0.345403
PDIA3	122850	27474.5	28571.2	PDIA3	Protein disulfide-isomerase A3	0.0172299	0.012098	0.100632
PDIA4	71628.1	7880	8456.53	PDIA4	Protein disulfide-isomerase A4	0.0499032	0.0170661	0.141957
PDIA6	26613	614.306	1588.16	PDIA6	Protein disulfide-isomerase A6	0.257709	0.0436563	0.363136
PDLI1	185242	9102.43	7592.16	PDLIM1	PDZ and LIM domain protein 1	0.019455	0.0123475	0.102708
PECA1	124238	13099.3	9233.68	PECAM1	Platelet endothelial cell adhesion molecule	0.067817	0.0207952	0.172976
PEDF	3.16488e+06	1.32992e+06	2.14859e+06	SERPINF1	Pigment epithelium-derived factor	6.15589e-05	0.00154226	0.0128286
PGBM	63617	50133.4	57001	HSPG2	Basement membrane-specific heparan sulfate proteoglycan core protein	0.637953	0.0826417	0.68742
PGK1	10360.9	632.47	660.85	PGK1	Phosphoglycerate kinase 1	0.162857	0.0323369	0.268981
PHLD	2.4532e+06	835345	1.34118e+06	GPLD1	Phosphatidylinositol-glycan-specific phospholipase D	0.00455024	0.00734844	0.0611249
PI16	1.23918e+06	995896	1.46142e+06	PI16	Peptidase inhibitor 16	0.0869755	0.0225887	0.187895
PLEK	248588	26115.1	19538.5	PLEK	Pleckstrin	0.0271476	0.0124082	0.103212
PLMN	301252	436842	313834	PLG	Plasminogen	0.278559	0.0465373	0.387101
PLSL	395133	409798	465513	LCP1	Plastin-2	0.2623	0.0439726	0.365767
PLXB1	47551.7	38688.1	34425.2	PLXNB1	Plexin-B1	0.578575	0.076962	0.640176
PON1	4.40942e+07	5.20276e+07	4.11884e+07	PON1	Serum paraoxonase/arylesterase 1	0.188572	0.0350041	0.291167
PON3	550929	367791	352304	PON3	Serum paraoxonase/lactonase 3	0.0995602	0.0244851	0.203669
PPIA	65714.5	4098.34	11029.1	PPIA	Peptidyl-prolyl cis-trans isomerase A	0.185986	0.0346568	0.288278
PPIB	32343.6	14047.9	5045.45	PPIB	Peptidyl-prolyl cis-trans isomerase B	0.189908	0.0351175	0.29211
PPIF	33279.6	1584	1762.47	PPIF	Peptidyl-prolyl cis-trans isomerase F, mitochondrial	0.297494	0.0490245	0.407789
PRAF2	4629.32	1477.1	1972.31	PRAF2	PRA1 family protein 2	0.12164	0.0269101	0.22384
PRAF3	42796.8	1755.36	2029.32	ARL6IP5	PRA1 family protein 3	0.215384	0.0387922	0.322676
PRDX3	10261.5	977.97	1340.83	PRDX3	Thioredoxin-dependent peroxide reductase, mitochondrial	0.374015	0.0573435	0.476987
PRG2	73404.6	76628.4	121425	PRG2	Bone marrow proteoglycan	0.15756	0.0316683	0.263419
PRG4	12336.2	12722.7	7607.37	PRG4	Proteoglycan 4	0.52393	0.0707283	0.588324
PROC	1.73152e+06	2.13398e+06	2.22869e+06	PROC	Vitamin K-dependent protein C	0.221416	0.0394388	0.328055
PROF1	592955	118822	123200	PFN1	Profilin-1	0.0428957	0.0157442	0.130962
PROS	2.88311e+07	3.20935e+07	3.37746e+07	PROS1	Vitamin K-dependent protein S	0.337245	0.053747	0.447071
PROZ	1.89173e+06	2.19615e+06	2.17693e+06	PROZ	Vitamin K-dependent protein Z	0.611788	0.0803261	0.668159
PSA1	55351.5	38930	44691.4	PSMA1	Proteasome subunit alpha type-1	0.759711	0.0957795	0.796701
PSA3	65524.7	57266.7	33163.3	PSMA3	Proteasome subunit alpha type-3	0.173498	0.0331	0.275328
PSA4	7989.27	5765.45	7560.42	PSMA4	Proteasome subunit alpha type-4	0.785717	0.0978585	0.813995
PSA6	78688.6	77925.7	67673.5	PSMA6	Proteasome subunit alpha type-6	0.862691	0.105813	0.880163
PSB2	32138.9	18558.2	13798.3	PSMB2	Proteasome subunit beta type-2	0.452211	0.0642803	0.534688
PSB3	13768	8129.24	7266.4	PSMB3	Proteasome subunit beta type-3	0.672057	0.0863669	0.718406
PSB6	25828.4	37592.8	20709.7	PSMB6	Proteasome subunit beta type-6	0.477155	0.0662394	0.550985
PTPRG	91370.3	87919.4	107566	PTPRG	Receptor-type tyrosine-protein phosphatase gamma	0.245265	0.0421374	0.350502
PTPRJ	33156	15936	28015.9	PTPRJ	Receptor-type tyrosine-protein phosphatase eta	0.146701	0.0305058	0.253749
PXDC2	126397	106326	119158	PLXDC2	Plexin domain-containing protein 2	0.416489	0.0613211	0.510073
QSOX1	16702.8	11726.6	11661.6	QSOX1	Sulfhydryl oxidase 1	0.170415	0.0331	0.275328
R4RL2	25836.8	22930.8	42632.1	RTN4RL2	Reticulon-4 receptor-like 2	0.0366661	0.0145609	0.121118
RAB7A	18504.6	2259.71	2004.18	RAB7A	Ras-related protein Rab-7a	0.184633	0.0346568	0.288278
RAN	9852.05	36536.7	10165.6	RAN	GTP-binding nuclear protein Ran	0.0180735	0.0121646	0.101186
RAP1A	721327	69730.6	43403.9	RAP1A	Ras-related protein Rap-1A	0.0209124	0.0123475	0.102708
RB11A	55580.8	3752.72	6367.3	RAB11A	Ras-related protein Rab-11A	0.111796	0.0257922	0.214541
RDH11	28459.1	505.101	198.621	RDH11	Retinol dehydrogenase 11	0.111628	0.0257922	0.214541
RET4	1.56069e+07	2.05984e+07	1.48048e+07	RBP4	Retinol-binding protein 4	0.0670469	0.02069	0.172101
RSU1	248539	24981.6	15963	RSU1	Ras suppressor protein 1	0.0189794	0.0123475	0.102708
RTN4	54119	4764.07	4926.44	RTN4	Reticulon-4	0.095368	0.0240649	0.200173
SAA1	18043	10535.3	37996.9	SAA1	Serum amyloid A-1 protein	0.281845	0.0469245	0.390321
SAA4	51204.6	58096	48344.9	SAA4	Serum amyloid A-4 protein	0.909333	0.110416	0.918449
SAC1	24625.7	2330.07	1764.04	SACM1L	Phosphatidylinositol-3-phosphatase SAC1	0.0700753	0.0209571	0.174323
SAMP	5.66207e+07	4.32595e+07	4.91822e+07	APCS	Serum amyloid P-component	0.11287	0.0259166	0.215577
SEPP1	765886	476155	435921	SELENOP	Selenoprotein P	0.0228753	0.0123475	0.102708
SHBG	40022.6	22405.1	10454.1	SHBG	Sex hormone-binding globulin	0.179835	0.034135	0.283937
SODE	214948	230838	189626	SOD3	Extracellular superoxide dismutase [Cu-Zn]	0.450874	0.0642803	0.534688
SODM	16816.2	1811.41	977.097	SOD2	Superoxide dismutase [Mn], mitochondrial	0.146504	0.0305058	0.253749
SPP24	613002	579502	906374	SPP2	Secreted phosphoprotein 24	0.111046	0.0257922	0.214541
SPRL1	256425	251383	299762	SPARCL1	SPARC-like protein 1	0.675299	0.0865539	0.719962
SPTA1	3448.27	13669.7	3910.16	SPTA1	Spectrin alpha chain, erythrocytic 1	0.155218	0.0315909	0.262776
SPTC2	10277	18853.3	5206.4	SPTLC2	Serine palmitoyltransferase 2	0.154392	0.0315909	0.262776
SRC	40698.4	29710.4	3447.15	SRC	Proto-oncogene tyrosine-protein kinase Src	0.422501	0.0614703	0.511315
SRC8	60355.9	2372.18	1907.97	CTTN	Src substrate cortactin	0.0632269	0.0200213	0.166539
STIM1	13253.3	1444.23	1678.99	STIM1	Stromal interaction molecule 1	0.101571	0.0248536	0.206734
STOM	304207	21704.1	6605.8	STOM	Stomatin	0.0871869	0.0225887	0.187895
STX11	26782.7	2767.05	3346.79	STX11	Syntaxin-11	0.452241	0.0642803	0.534688
STXB2	15813.3	4585.57	5960.83	STXBP2	Syntaxin-binding protein 2	0.413893	0.0613211	0.510073
SUN3	20509.5	9234.45	13344.3	SUN3	SUN domain-containing protein 3	0.15584	0.0315909	0.262776
SYUA	125514	67539	28542.6	SNCA	Alpha-synuclein	0.170954	0.0331	0.275328
TBA1A	853686	79953.4	47913.8	TUBA1A	Tubulin alpha-1A chain	0.0341546	0.0139486	0.116025
TBA4A	1.2377e+06	88073	67677.6	TUBA4A	Tubulin alpha-4A chain	0.0376493	0.0147102	0.12236
TBB1	1.56627e+06	98697.6	83777.4	TUBB1	Tubulin beta-1 chain	0.0262182	0.0123475	0.102708
TBB4B	253197	10886.8	15458.5	TUBB4B	Tubulin beta-4B chain	0.0312362	0.0132822	0.110482
TBB5	793738	103853	88468.6	TUBB	Tubulin beta chain	0.0247668	0.0123475	0.102708
TCPA	19908.4	3400.93	2445.09	TCP1	T-complex protein 1 subunit alpha	0.20115	0.0366371	0.30475
TCPB	54676.9	1680.35	3345.78	CCT2	T-complex protein 1 subunit beta	0.0786686	0.0221593	0.184322
TCPG	49346.5	3069.16	1454.53	CCT3	T-complex protein 1 subunit gamma	0.087738	0.0226106	0.188077
TENA	165733	117304	154536	TNC	Tenascin	0.122617	0.0270029	0.224612
TENX	530990	323838	377126	TNXB	Tenascin-X	0.235603	0.0412081	0.342772
TERA	70685.1	12042.3	9659.39	VCP	Transitional endoplasmic reticulum ATPase	0.0764059	0.0216478	0.180068
TEX15	118609	81750.9	71205.4	TEX15	Testis-expressed protein 15	0.0747017	0.0215429	0.179195
TGFI1	4669.39	207.136	105.009	TGFB1I1	Transforming growth factor beta-1-induced transcript 1 protein	0.131925	0.0286618	0.238411
TGM4	537.973	144.022	2495.15	TGM4	Protein-glutamine gamma-glutamyltransferase 4	0.106967	0.0253271	0.210672
THAS	53441.9	1257.57	2032.64	TBXAS1	Thromboxane-A synthase	0.365769	0.0562572	0.467952
THIO	11495.9	1317.67	962.962	TXN	Thioredoxin	0.0979781	0.0243431	0.202488
THRB	1.11391e+08	1.21002e+08	1.37722e+08	F2	Prothrombin	0.0800729	0.0222062	0.184713
TLN1	2.40609e+06	176046	134823	TLN1	Talin-1	0.020656	0.0123475	0.102708
TM109	99318.6	13177	48480.6	TMEM109	Transmembrane protein 109	0.012352	0.0104252	0.0867175
TPIS	26485.3	5939.11	4436.53	TPI1	Triosephosphate isomerase	0.125175	0.0273178	0.227232
TPM3	333943	21247.1	26704.1	TPM3	Tropomyosin alpha-3 chain	0.00781466	0.00891575	0.0741619
TPM4	1.32816e+06	157279	82055.5	TPM4	Tropomyosin alpha-4 chain	0.018122	0.0121646	0.101186
TRFE	745521	1.15023e+06	954670	TF	Serotransferrin	0.401837	0.0600879	0.499816
TSP1	2.90493e+06	963064	552450	THBS1	Thrombospondin-1	0.08683	0.0225887	0.187895
TTHY	2.00139e+08	1.91738e+08	1.83562e+08	TTR	Transthyretin	0.686677	0.0877799	0.73016
TXND5	9338.84	2370.15	4430.14	TXNDC5	Thioredoxin domain-containing protein 5	0.0312531	0.0132822	0.110482
TYB4	50396.3	4953.99	4747.19	TMSB4X	Thymosin beta-4	0.172116	0.0331	0.275328
UBA1	54197	10667.4	23660.6	UBA1	Ubiquitin-like modifier-activating enzyme 1	0.000382408	0.00306376	0.0254846
UFO	135466	53264.4	119755	AXL	Tyrosine-protein kinase receptor UFO	0.00983757	0.00934545	0.0777361
URP2	500359	28503.3	25466.5	FERMT3	Fermitin family homolog 3	0.0370385	0.0145891	0.121354
VASN	24544.3	5207.05	15095.3	VASN	Vasorin	0.357069	0.0552701	0.459741
VCAM1	298547	112224	188293	VCAM1	Vascular cell adhesion protein 1	0.00234733	0.00516932	0.0429988
VDAC3	95028.1	3364.73	2679.62	VDAC3	Voltage-dependent anion-selective channel protein 3	0.0663393	0.0206029	0.171376
VGFR3	34127.4	20789.3	33289.8	FLT4	Vascular endothelial growth factor receptor 3	0.158182	0.0316683	0.263419
VINC	764974	55504.9	48631	VCL	Vinculin	0.019813	0.0123475	0.102708
VTDB	4.13017e+06	454576	388978	GC	Vitamin D-binding protein	0.00723776	0.00891575	0.0741619
VTNC	6.67009e+07	7.38641e+07	7.55739e+07	VTN	Vitronectin	0.504714	0.0688809	0.572957
VWF	1.39373e+06	1.2255e+06	1.95345e+06	VWF	von Willebrand factor	0.356472	0.0552701	0.459741
WDR1	45447.1	2452.78	1742.09	WDR1	WD repeat-containing protein 1	0.226005	0.0399622	0.332408
ZA2G	7335.57	21701.1	16689.5	AZGP1	Zinc-alpha-2-glycoprotein	0.320497	0.0517588	0.430534
ZPI	1.31102e+06	2.46578e+06	1.84033e+06	SERPINA10	Protein Z-dependent protease inhibitor	0.00417112	0.00696845	0.0579641
ZYX	509877	10602.5	14503.8	ZYX	Zyxin	0.203363	0.0369014	0.306948
