# Supplementary material for: Non‐Targeted Analysis of Extracellular Vesicle‐Enriched Plasma Proteome Between Early and Late Rugby Playing Career
Source: Proteomics Clin Appl. 2025 Nov 29;20(1):e70036. doi: 10.1002/prca.70036 (PMC12743589; doi:10.1002/prca.70036)
Supplement: Supplementary file 4 — Supporting File 4: prca70036‐sup‐0004‐Table S3.xlsx. [file PRCA-20-e70036-s003.xlsx]

## Sheet: Table_S3
CLUSTER 1
accession	gene.name	description	p.val	q.val	cluster
1433F	YWHAH	14-3-3 protein eta	0.0245369	0.0123475	1
1433G	YWHAG	14-3-3 protein gamma	0.0261475	0.0123475	1
1433Z	YWHAZ	14-3-3 protein zeta/delta	0.015552	0.0115132	1
ACTB	ACTB	Actin, cytoplasmic 1	0.0256357	0.0123475	1
ACTN1	ACTN1	Alpha-actinin-1	0.0412416	0.0154892	1
APOA1	APOA1	Apolipoprotein A-I	0.0054824	0.00796016	1
APOA2	APOA2	Apolipoprotein A-II	0.0229825	0.0123475	1
APOM	APOM	Apolipoprotein M	0.00398882	0.00696845	1
ARC1B	ARPC1B	Actin-related protein 2/3 complex subunit 1B	0.0475786	0.0165836	1
BIN2	BIN2	Bridging integrator 2	0.0294768	0.0131019	1
CALR	CALR	Calreticulin	0.0400906	0.0151745	1
CAN1	CAPN1	Calpain-1 catalytic subunit	0.0240811	0.0123475	1
CAZA1	CAPZA1	F-actin-capping protein subunit alpha-1	0.0333698	0.0138181	1
CD36	CD36	Platelet glycoprotein 4	0.0156841	0.0115132	1
CLIC1	CLIC1	Chloride intracellular channel protein 1	0.0345485	0.0139486	1
CO5	C5	Complement C5	0.0029386	0.00569486	1
COR1C	CORO1C	Coronin-1C	0.00493803	0.00771746	1
CRAC1	CRTAC1	Cartilage acidic protein 1	0.0226346	0.0123475	1
DBNL	DBNL	Drebrin-like protein	0.0294471	0.0131019	1
FBLN3	EFEMP1	EGF-containing fibulin-like extracellular matrix protein 1	0.00741423	0.00891575	1
G3P	GAPDH	Glyceraldehyde-3-phosphate dehydrogenase	0.0302567	0.0132063	1
GP1BB	GP1BB	Platelet glycoprotein Ib beta chain	0.0456815	0.0161462	1
GPIX	GP9	Platelet glycoprotein IX	0.0324233	0.0136597	1
GPX3	GPX3	Glutathione peroxidase 3	0.00764764	0.00891575	1
HBA	HBA1	Hemoglobin subunit alpha	0.0215483	0.0123475	1
HBB	HBB	Hemoglobin subunit beta	0.0253072	0.0123475	1
HEP2	SERPIND1	Heparin cofactor 2	0.0262504	0.0123475	1
HPT	HP	Haptoglobin	0.0446924	0.0161025	1
HSP7C	HSPA8	Heat shock cognate 71 kDa protein	0.0382973	0.0148437	1
IGA2	Immunoglobulin alpha-2 heavy chain OS=Homo sapiens OX=9606	Immunoglobulin alpha-2 heavy chain	0.00280153	0.00565543	1
IGHA1	IGHA1	Immunoglobulin heavy constant alpha 1	0.00842773	0.00891575	1
ITA2B	ITGA2B	Integrin alpha-IIb	0.0238684	0.0123475	1
ITA6	ITGA6	Integrin alpha-6	0.016475	0.0117381	1
ITB3	ITGB3	Integrin beta-3	0.0126809	0.0104252	1
KPYM	PKM	Pyruvate kinase PKM	0.0417596	0.0155631	1
KV621	IGKV6-21	Immunoglobulin kappa variable 6-21	0.000632	0.00306376	1
LCAT	LCAT	Phosphatidylcholine-sterol acyltransferase	0.01564	0.0115132	1
LOX12	ALOX12	Polyunsaturated fatty acid lipoxygenase ALOX12	0.0082063	0.00891575	1
LV223	IGLV2-23	Immunoglobulin lambda variable 2-23	0.0434315	0.015821	1
MENT	MENT	Protein MENT	0.0101807	0.0094854	1
MUC18	MCAM	Cell surface glycoprotein MUC18	0.00104388	0.00361247	1
MYH9	MYH9	Myosin-9	0.0344915	0.0139486	1
MYL6	MYL6	Myosin light polypeptide 6	0.0215506	0.0123475	1
MYL9	MYL9	Myosin regulatory light polypeptide 9	0.0270339	0.0124082	1
NUCB1	NUCB1	Nucleobindin-1	0.00232227	0.00516932	1
PARVB	PARVB	Beta-parvin	0.02509	0.0123475	1
PDIA3	PDIA3	Protein disulfide-isomerase A3	0.0172299	0.012098	1
PDIA4	PDIA4	Protein disulfide-isomerase A4	0.0499032	0.0170661	1
PDLI1	PDLIM1	PDZ and LIM domain protein 1	0.019455	0.0123475	1
PLEK	PLEK	Pleckstrin	0.0271476	0.0124082	1
PROF1	PFN1	Profilin-1	0.0428957	0.0157442	1
RAP1A	RAP1A	Ras-related protein Rap-1A	0.0209124	0.0123475	1
RSU1	RSU1	Ras suppressor protein 1	0.0189794	0.0123475	1
SEPP1	SELENOP	Selenoprotein P	0.0228753	0.0123475	1
TBA1A	TUBA1A	Tubulin alpha-1A chain	0.0341546	0.0139486	1
TBA4A	TUBA4A	Tubulin alpha-4A chain	0.0376493	0.0147102	1
TBB1	TUBB1	Tubulin beta-1 chain	0.0262182	0.0123475	1
TBB4B	TUBB4B	Tubulin beta-4B chain	0.0312362	0.0132822	1
TBB5	TUBB	Tubulin beta chain	0.0247668	0.0123475	1
TLN1	TLN1	Talin-1	0.020656	0.0123475	1
TPM3	TPM3	Tropomyosin alpha-3 chain	0.00781466	0.00891575	1
TPM4	TPM4	Tropomyosin alpha-4 chain	0.018122	0.0121646	1
URP2	FERMT3	Fermitin family homolog 3	0.0370385	0.0145891	1
VINC	VCL	Vinculin	0.019813	0.0123475	1
VTDB	GC	Vitamin D-binding protein	0.00723776	0.00891575	1
CLUSTER2
accession	gene.name	description	p.val	q.val	cluster
A1BG	A1BG	Alpha-1B-glycoprotein	0.0268674	0.0124082	2
A2AP	SERPINF2	Alpha-2-antiplasmin	0.00406586	0.00696845	2
AACT	SERPINA3	Alpha-1-antichymotrypsin	0.000393	0.00306376	2
ANT3	SERPINC1	Antithrombin-III	0.00224694	0.00516932	2
APOA4	APOA4	Apolipoprotein A-IV	0.0131739	0.0105524	2
APOC3	APOC3	Apolipoprotein C-III	0.00819856	0.00891575	2
APOD	APOD	Apolipoprotein D	0.000745	0.00328078	2
APOL1	APOL1	Apolipoprotein L1	0.0393746	0.0151401	2
BIP	HSPA5	Endoplasmic reticulum chaperone BiP	0.000225	0.00272476	2
CAD13	CDH13	Cadherin-13	0.000463	0.00306376	2
CADH5	CDH5	Cadherin-5	0.00635157	0.00879215	2
CBPN	CPN1	Carboxypeptidase N catalytic chain	0.0398441	0.0151745	2
CD109	CD109	CD109 antigen	0.030201	0.0132063	2
CFAH	CFH	Complement factor H	0.00102236	0.00361247	2
CLUS	CLU	Clusterin	6.37e-05	0.00154226	2
CO6	C6	Complement component C6	0.0333061	0.0138181	2
FA8	F8	Coagulation factor VIII	0.00120623	0.00388559	2
FCN3	FCN3	Ficolin-3	0.0247849	0.0123475	2
HV372	IGHV3-72	Immunoglobulin heavy variable 3-72	0.00210129	0.00516932	2
HV373	IGHV3-73	Immunoglobulin heavy variable 3-73	0.00311765	0.00580946	2
IC1	SERPING1	Plasma protease C1 inhibitor	0.000591	0.00306376	2
IGJ	JCHAIN	Immunoglobulin J chain	0.035799	0.014334	2
IGK	Immunoglobulin kappa light chain OS=Homo sapiens OX=9606	Immunoglobulin kappa light chain	0.0459904	0.0161462	2
ITIH4	ITIH4	Inter-alpha-trypsin inhibitor heavy chain H4	0.00928395	0.0092962	2
KV116	IGKV1-16	Immunoglobulin kappa variable 1-16	0.00868759	0.00895537	2
KVD11	IGKV3D-11	Immunoglobulin kappa variable 3D-11	0.00846513	0.00891575	2
KVD16	IGKV1D-16	Immunoglobulin kappa variable 1D-16	0.00102816	0.00361247	2
LV147	IGLV1-47	Immunoglobulin lambda variable 1-47	0.013504	0.0105524	2
LV861	IGLV8-61	Immunoglobulin lambda variable 8-61	0.0195392	0.0123475	2
MADCA	MADCAM1	Mucosal addressin cell adhesion molecule 1	0.0121699	0.0104252	2
NCHL1	CHL1	Neural cell adhesion molecule L1-like protein	0.0225169	0.0123475	2
PHLD	GPLD1	Phosphatidylinositol-glycan-specific phospholipase D	0.00455024	0.00734844	2
TXND5	TXNDC5	Thioredoxin domain-containing protein 5	0.0312531	0.0132822	2
UBA1	UBA1	Ubiquitin-like modifier-activating enzyme 1	0.000382	0.00306376	2
CLUSTER3
accession	gene.name	description	p.val	q.val	cluster
A1AT	SERPINA1	Alpha-1-antitrypsin	0.0422045	0.0156088	3
ANGT	AGT	Angiotensinogen	0.0248166	0.0123475	3
APOB	APOB	Apolipoprotein B-100	0.0457915	0.0161462	3
ATL4	ADAMTSL4	ADAMTS-like protein 4	0.00150799	0.00429766	3
BGH3	TGFBI	Transforming growth factor-beta-induced protein ig-h3	0.0119221	0.0104252	3
BTD	BTD	Biotinidase	0.00275119	0.00565543	3
CD14	CD14	Monocyte differentiation antigen CD14	0.0134957	0.0105524	3
CO3	C3	Complement C3	0.0242911	0.0123475	3
CPN2	CPN2	Carboxypeptidase N subunit 2	0.0220146	0.0123475	3
DAG1	DAG1	Dystroglycan	0.0448689	0.0161025	3
DSG2	DSG2	Desmoglein-2	0.0487985	0.0168873	3
FCGBP	FCGBP	IgGFc-binding protein	0.00964581	0.00934545	3
GELS	GSN	Gelsolin	0.00940198	0.0092962	3
HGFA	HGFAC	Hepatocyte growth factor activator	0.0012832	0.00388559	3
HV374	IGHV3-74	Immunoglobulin heavy variable 3-74	0.0221909	0.0123475	3
HV601	IGHV6-1	Immunoglobulin heavy variable 6-1	0.0123591	0.0104252	3
HVD34	IGHV4-30-4	Immunoglobulin heavy variable 4-30-4	0.0122677	0.0104252	3
IGHM	IGHM	Immunoglobulin heavy constant mu	0.0238917	0.0123475	3
IGKC	IGKC	Immunoglobulin kappa constant	0.0126956	0.0104252	3
INHBC	INHBC	Inhibin beta C chain	0.0199969	0.0123475	3
KV320	IGKV3-20	Immunoglobulin kappa variable 3-20	0.0183289	0.0121646	3
KVD15	IGKV3D-15	Immunoglobulin kappa variable 3D-15	0.0164018	0.0117381	3
KVD24	IGKV2D-24	Probable non-functional immunoglobulin kappa variable 2D-24	0.00558622	0.00796016	3
KVD33	IGKV1D-33	Immunoglobulin kappa variable 1D-33	0.0073149	0.00891575	3
LV140	IGLV1-40	Immunoglobulin lambda variable 1-40	0.0292042	0.0131019	3
MMP9	MMP9	Matrix metalloproteinase-9	0.00516866	0.00782546	3
NID1	NID1	Nidogen-1	0.000579	0.00306376	3
PEDF	SERPINF1	Pigment epithelium-derived factor	6.16e-05	0.00154226	3
TM109	TMEM109	Transmembrane protein 109	0.012352	0.0104252	3
UFO	AXL	Tyrosine-protein kinase receptor UFO	0.00983757	0.00934545	3
VCAM1	VCAM1	Vascular cell adhesion protein 1	0.00234733	0.00516932	3
CLUSTER4
accession	gene.name	description	p.val	q.val	cluster
APOA	LPA	Apolipoprotein(a)	0.0179261	0.0121646	4
APOA5	APOA5	Apolipoprotein A-V	0.0312286	0.0132822	4
LBP	LBP	Lipopolysaccharide-binding protein	0.0254309	0.0123475	4
OMD	OMD	Osteomodulin	0.000107	0.00173428	4
PCD12	PCDH12	Protocadherin-12	0.00214301	0.00516932	4
R4RL2	RTN4RL2	Reticulon-4 receptor-like 2	0.0366661	0.0145609	4
CLUSTER5
accession	gene.name	description	p.val	q.val	cluster
AMBP	AMBP	Protein AMBP	0.0138411	0.0106442	5
CO4A	C4A	Complement C4-A	0.00782204	0.00891575	5
CO4B	C4B	Complement C4-B	0.00782204	0.00891575	5
RAN	RAN	GTP-binding nuclear protein Ran	0.0180735	0.0121646	5
ZPI	SERPINA10	Protein Z-dependent protease inhibitor	0.00417112	0.00696845	5
