# Supplementary material for: Non‐Targeted Analysis of Extracellular Vesicle‐Enriched Plasma Proteome Between Early and Late Rugby Playing Career
Source: Proteomics Clin Appl. 2025 Nov 29;20(1):e70036. doi: 10.1002/prca.70036 (PMC12743589; doi:10.1002/prca.70036)
Supplement: Supplementary file 5 — Supporting File 5: prca70036‐sup‐0005‐Table S4.xlsx. [file PRCA-20-e70036-s004.xlsx]

## Sheet: Table_S4
Cluster1 - GO:BP
ID	Description	FoldEnrichment	BgRatio	pvalue	Enrichment FDR	Count	geneID
GO:0070527	platelet aggregation	51.0579	76/18805	2.33e-19	3.39e-16	13	ACTB/CLIC1/HBB/ITGB3/ALOX12/MYH9/MYL9/PDIA3/PLEK/TUBB1/TLN1/FERMT3/VCL
GO:0030168	platelet activation	31.9813	140/18805	5e-19	3.65e-16	15	ACTB/CLIC1/GP1BB/GP9/HBB/ITGB3/ALOX12/MYH9/MYL9/PDIA3/PLEK/TUBB1/TLN1/FERMT3/VCL
GO:0007596	blood coagulation	21.0555	241/18805	2.31e-18	1.1e-15	17	ACTB/CD36/CLIC1/GP1BB/GP9/HBB/SERPIND1/ITGB3/ALOX12/MYH9/MYL9/PDIA3/PLEK/TUBB1/TLN1/FERMT3/VCL
GO:0050817	coagulation	20.6275	246/18805	3.27e-18	1.1e-15	17	ACTB/CD36/CLIC1/GP1BB/GP9/HBB/SERPIND1/ITGB3/ALOX12/MYH9/MYL9/PDIA3/PLEK/TUBB1/TLN1/FERMT3/VCL
GO:0007599	hemostasis	20.4611	248/18805	3.76e-18	1.1e-15	17	ACTB/CD36/CLIC1/GP1BB/GP9/HBB/SERPIND1/ITGB3/ALOX12/MYH9/MYL9/PDIA3/PLEK/TUBB1/TLN1/FERMT3/VCL
GO:0034109	homotypic cell-cell adhesion	38.4198	101/18805	1.17e-17	2.84e-15	13	ACTB/CLIC1/HBB/ITGB3/ALOX12/MYH9/MYL9/PDIA3/PLEK/TUBB1/TLN1/FERMT3/VCL
GO:0042060	wound healing	11.9397	450/18805	4.55e-15	9.47e-13	18	ACTB/CD36/CLIC1/GP1BB/GP9/HBB/SERPIND1/ITGB3/ALOX12/MCAM/MYH9/MYL9/PDIA3/PLEK/TUBB1/TLN1/FERMT3/VCL
GO:0050878	regulation of body fluid levels	13.0783	388/18805	6.7e-15	1.22e-12	17	ACTB/CD36/CLIC1/GP1BB/GP9/HBB/SERPIND1/ITGB3/ALOX12/MYH9/MYL9/PDIA3/PLEK/TUBB1/TLN1/FERMT3/VCL
GO:0031589	cell-substrate adhesion	10.749	361/18805	1.71e-10	2.77e-08	13	ACTN1/APOA1/CALR/CD36/CORO1C/ITGA2B/ITGA6/ITGB3/PARVB/RSU1/TLN1/FERMT3/VCL
GO:0007229	integrin-mediated signaling pathway	21.5129	111/18805	3.38e-09	4.92e-07	8	APOA1/ITGA2B/ITGA6/ITGB3/MYH9/PLEK/TLN1/FERMT3
Cluster1 - KEGG
ID	Description	FoldEnrichment	BgRatio	pvalue	Enrichment FDR	Count	geneID
hsa04814	Motor proteins	12.5098	197/9447	1.01e-10	1.24e-08	12	ACTB / CAPZA1 / MYH9 / MYL6 / MYL9 / TUBA1A / TUBA4A / TUBB1 / TUBB4B / TUBB / TPM3 / TPM4
hsa04820	Cytoskeleton in muscle cells	10.577	233/9447	7.08e-10	4.36e-08	12	ACTB / CAPZA1 / ITGA2B / ITGA6 / ITGB3 / MYH9 / MYL9 / PDLIM1 / TLN1 / TPM3 / TPM4 / VCL
hsa04810	Regulation of actin cytoskeleton	9.73735	232/9447	9.68e-09	3.97e-07	11	ACTB / ACTN1 / ARPC1B / C5 / ITGA2B / ITGA6 / ITGB3 / MYH9 / MYL9 / PFN1 / VCL
hsa04510	Focal adhesion	10.1167	203/9447	3.5e-08	1.07e-06	10	ACTB / ACTN1 / ITGA2B / ITGA6 / ITGB3 / MYL9 / PARVB / RAP1A / TLN1 / VCL
hsa04145	Phagosome	11.6247	159/9447	5.59e-08	1.37e-06	9	ACTB / CALR / CD36 / ITGB3 / TUBA1A / TUBA4A / TUBB1 / TUBB4B / TUBB
hsa04530	Tight junction	10.8725	170/9447	9.96e-08	2.04e-06	9	ACTB / ACTN1 / ARPC1B / MYH9 / MYL6 / MYL9 / RAP1A / TUBA1A / TUBA4A
hsa04611	Platelet activation	13.0393	126/9447	1.37e-07	2.4e-06	8	ACTB / GP1BB / GP9 / ITGA2B / ITGB3 / RAP1A / TLN1 / FERMT3
hsa05132	Salmonella infection	8.18205	251/9447	2.57e-07	3.96e-06	10	ACTB / ARPC1B / GAPDH / MYL9 / PFN1 / TUBA1A / TUBA4A / TUBB1 / TUBB4B / TUBB
hsa05130	Pathogenic Escherichia coli infection	9.10505	203/9447	4.53e-07	6.19e-06	9	ACTB / ARPC1B / GAPDH / MYH9 / TUBA1A / TUBA4A / TUBB1 / TUBB4B / TUBB
hsa04512	ECM-receptor interaction	13.8451	89/9447	4.08e-06	5.02e-05	6	CD36 / GP1BB / GP9 / ITGA2B / ITGA6 / ITGB3
Cluster2 - GO:BP
ID	Description	FoldEnrichment	BgRatio	pvalue	Enrichment FDR	Count	geneID
GO:0006956	complement activation	45.2043	65/18805	7.9e-08	6.4e-05	5	CFH/CLU/C6/FCN3/SERPING1
GO:0010896	regulation of triglyceride catabolic process	135.613	13/18805	1.27e-06	0.00034416	3	APOA4/APOC3/GPLD1
GO:0006953	acute-phase response	48.9714	48/18805	1.27e-06	0.00034416	4	SERPINF2/SERPINA3/F8/ITIH4
GO:0043691	reverse cholesterol transport	88.1484	20/18805	5e-06	0.00101314	3	APOA4/APOC3/CLU
GO:0006959	humoral immune response	11.4108	309/18805	1.19e-05	0.00192042	6	CFH/CLU/C6/FCN3/SERPING1/JCHAIN
GO:0019433	triglyceride catabolic process	56.87	31/18805	1.95e-05	0.00224239	3	APOA4/APOC3/GPLD1
GO:0042157	lipoprotein metabolic process	23.986	98/18805	2.23e-05	0.00224239	4	APOA4/APOC3/APOD/APOL1
GO:0016064	immunoglobulin mediated immune response	14.3331	205/18805	2.32e-05	0.00224239	5	CLU/C6/IGHV3-72/IGHV3-73/SERPING1
GO:0019724	B cell mediated immunity	14.1264	208/18805	2.49e-05	0.00224239	5	CLU/C6/IGHV3-72/IGHV3-73/SERPING1
GO:0002526	acute inflammatory response	21.1768	111/18805	3.64e-05	0.00294806	4	SERPINF2/SERPINA3/F8/ITIH4
Cluster2 - KEGG
ID	Description	FoldEnrichment	BgRatio	pvalue	Enrichment FDR	Count	geneID
hsa04610	Complement and coagulation cascades	46.9666	88/9447	5.1e-11	1.38e-09	7	SERPINF2 / SERPINC1 / CFH / CLU / C6 / F8 / SERPING1
hsa04979	Cholesterol metabolism	23.1544	51/9447	0.00326711	0.0441059	2	APOA4 / APOC3
hsa04514	Cell adhesion molecules	7.38047	160/9447	0.0292798	0.169197	2	CDH5 / MADCAM1
hsa04141	Protein processing in endoplasmic reticulum	6.86555	172/9447	0.0334552	0.169197	2	HSPA5 / TXNDC5
hsa04977	Vitamin digestion and absorption	22.7091	26/9447	0.0431713	0.169197	1	APOA4
hsa00563	Glycosylphosphatidylinositol (GPI)-anchor biosynthesis	19.6812	30/9447	0.0496559	0.169197	1	GPLD1
hsa05417	Lipid and atherosclerosis	5.46701	216/9447	0.0505965	0.169197	2	APOA4 / HSPA5
hsa03060	Protein export	19.0464	31/9447	0.0512706	0.169197	1	HSPA5
hsa05143	African trypanosomiasis	15.9578	37/9447	0.0609048	0.169197	1	APOL1
hsa04975	Fat digestion and absorption	13.7311	43/9447	0.0704473	0.169197	1	APOA4
Cluster3 - GO:BP
ID	Description	FoldEnrichment	BgRatio	pvalue	Enrichment FDR	Count	geneID
GO:0016064	immunoglobulin mediated immune response	15.2886	205/18805	1.67e-05	0.00883214	5	C3/IGHV3-74/IGHV6-1/IGHV4-30-4/IGKC
GO:0019724	B cell mediated immunity	15.0681	208/18805	1.8e-05	0.00883214	5	C3/IGHV3-74/IGHV6-1/IGHV4-30-4/IGKC
GO:0110011	regulation of basement membrane organization	113.97	11/18805	0.000134115	0.0272125	2	DAG1/NID1
GO:0030198	extracellular matrix organization	9.24533	339/18805	0.000181826	0.0272125	5	AGT/TGFBI/DAG1/MMP9/NID1
GO:0043062	extracellular structure organization	9.21814	340/18805	0.000184334	0.0272125	5	AGT/TGFBI/DAG1/MMP9/NID1
GO:0045229	external encapsulating structure organization	9.1911	341/18805	0.000186869	0.0272125	5	AGT/TGFBI/DAG1/MMP9/NID1
GO:1903053	regulation of extracellular matrix organization	25.4122	74/18805	0.000220024	0.0272125	3	AGT/DAG1/NID1
GO:0014874	response to stimulus involved in regulation of muscle adaptation	89.5476	14/18805	0.00022124	0.0272125	2	AGT/DAG1
GO:1901203	positive regulation of extracellular matrix assembly	83.5778	15/18805	0.000255023	0.0278826	2	AGT/DAG1
GO:0034374	low-density lipoprotein particle remodeling	78.3542	16/18805	0.000291166	0.0286508	2	AGT/APOB
Cluster3 - KEGG
ID	Description	FoldEnrichment	BgRatio	pvalue	Enrichment FDR	Count	geneID
hsa05417	Lipid and atherosclerosis	11.663	216/9447	0.000297602	0.0214274	4	APOB / CD14 / MMP9 / VCAM1
hsa04977	Vitamin digestion and absorption	48.4462	26/9447	0.000748163	0.0269339	2	APOB / BTD
hsa05134	Legionellosis	22.4929	56/9447	0.00344897	0.0765284	2	CD14 / C3
hsa04820	Cytoskeleton in muscle cells	8.10901	233/9447	0.00541101	0.0765284	3	DAG1 / DSG2 / NID1
hsa05133	Pertussis	16.1487	78/9447	0.00659135	0.0765284	2	CD14 / C3
hsa05412	Arrhythmogenic right ventricular cardiomyopathy	14.6465	86/9447	0.00796391	0.0765284	2	DAG1 / DSG2
hsa04610	Complement and coagulation cascades	14.3136	88/9447	0.00832561	0.0765284	2	SERPINA1 / C3
hsa05410	Hypertrophic cardiomyopathy	12.7232	99/9447	0.0104449	0.0765284	2	AGT / DAG1
hsa04933	AGE-RAGE signaling pathway in diabetic complications	12.4713	101/9447	0.0108535	0.0765284	2	AGT / VCAM1
hsa04064	NF-kappa B signaling pathway	11.9962	105/9447	0.0116918	0.0765284	2	CD14 / VCAM1
Cluster4 - GO:BP
ID	Description	FoldEnrichment	BgRatio	pvalue	Enrichment FDR	Count	geneID
GO:0006869	lipid transport	20.4402	460/18805	0.00027528	0.0296987	3	LPA/APOA5/LBP
GO:0010876	lipid localization	19.5073	482/18805	0.000315944	0.0296987	3	LPA/APOA5/LBP
GO:0008037	cell recognition	39.673	158/18805	0.0010292	0.0608788	2	LBP/PCDH12
GO:0031099	regeneration	30.8785	203/18805	0.00169047	0.0608788	2	APOA5/RTN4RL2
GO:0002536	respiratory burst involved in inflammatory response	313.417	10/18805	0.00318682	0.0608788	1	LBP
GO:0070391	response to lipoteichoic acid	284.924	11/18805	0.00350504	0.0608788	1	LBP
GO:0071223	cellular response to lipoteichoic acid	284.924	11/18805	0.00350504	0.0608788	1	LBP
GO:0034370	triglyceride-rich lipoprotein particle remodeling	261.181	12/18805	0.00382317	0.0608788	1	APOA5
GO:0034372	very-low-density lipoprotein particle remodeling	261.181	12/18805	0.00382317	0.0608788	1	APOA5
GO:0010896	regulation of triglyceride catabolic process	241.09	13/18805	0.00414122	0.0608788	1	APOA5
Cluster4 - KEGG
ID	Description	FoldEnrichment	BgRatio	pvalue	Enrichment FDR	Count	geneID
hsa04979	Cholesterol metabolism	61.7451	51/9447	0.01611	0.0598848	1	LPA
hsa03320	PPAR signaling pathway	41.4342	76/9447	0.0239435	0.0598848	1	APOA5
hsa04064	NF-kappa B signaling pathway	29.9905	105/9447	0.0329781	0.0598848	1	LBP
hsa04620	Toll-like receptor signaling pathway	28.8899	109/9447	0.0342199	0.0598848	1	LBP
hsa04936	Alcoholic liver disease	21.8681	144/9447	0.04504	0.063056	1	LBP
hsa05152	Tuberculosis	17.3022	182/9447	0.0566957	0.066145	1	LBP
hsa05417	Lipid and atherosclerosis	14.5787	216/9447	0.0670437	0.0670437	1	LBP
Cluster5 - GO:BP
ID	Description	FoldEnrichment	BgRatio	pvalue	Enrichment FDR	Count	geneID
GO:2000425	regulation of apoptotic cell clearance	752.2	10/18805	2.54e-06	0.000305162	2	C4A/C4B
GO:0006958	complement activation, classical pathway	188.05	40/18805	4.39e-05	0.00203404	2	C4A/C4B
GO:0043277	apoptotic cell clearance	174.93	43/18805	5.09e-05	0.00203404	2	C4A/C4B
GO:0002455	humoral immune response mediated by circulating immunoglobulin	139.296	54/18805	8.05e-05	0.0024147	2	C4A/C4B
GO:0006956	complement activation	115.723	65/18805	0.000116858	0.00280458	2	C4A/C4B
GO:0050766	positive regulation of phagocytosis	103.041	73/18805	0.000147519	0.00295038	2	C4A/C4B
GO:0050764	regulation of phagocytosis	73.7451	102/18805	0.000288252	0.00494146	2	C4A/C4B
GO:0045807	positive regulation of endocytosis	47.3082	159/18805	0.000698655	0.0104798	2	C4A/C4B
GO:0016064	immunoglobulin mediated immune response	36.6927	205/18805	0.00115733	0.0142938	2	C4A/C4B
GO:0019724	B cell mediated immunity	36.1635	208/18805	0.00119115	0.0142938	2	C4A/C4B
Cluster5 - KEGG
ID	Description	FoldEnrichment	BgRatio	pvalue	Enrichment FDR	Count	geneID
hsa05133	Pertussis	80.7436	78/9447	0.00020083	0.00103168	2	C4A / C4B
hsa04610	Complement and coagulation cascades	71.5682	88/9447	0.000255821	0.00103168	2	C4A / C4B
hsa05150	Staphylococcus aureus infection	61.7451	102/9447	0.000343894	0.00103168	2	C4A / C4B
hsa04936	Alcoholic liver disease	43.7361	144/9447	0.000685335	0.0012336	2	C4A / C4B
hsa05322	Systemic lupus erythematosus	43.7361	144/9447	0.000685335	0.0012336	2	C4A / C4B
hsa05171	Coronavirus disease - COVID-19	26.4622	238/9447	0.0018647	0.00279705	2	C4A / C4B
hsa03250	Viral life cycle - HIV-1	49.2031	64/9447	0.0201887	0.0259568	1	RAN
hsa03013	Nucleocytoplasmic transport	29.1574	108/9447	0.0339096	0.0381483	1	RAN
hsa05166	Human T-cell leukemia virus 1 infection	14.058	224/9447	0.0694675	0.0694675	1	RAN
