# Supplementary material for: Non‐Targeted Analysis of Extracellular Vesicle‐Enriched Plasma Proteome Between Early and Late Rugby Playing Career
Source: Proteomics Clin Appl. 2025 Nov 29;20(1):e70036. doi: 10.1002/prca.70036 (PMC12743589; doi:10.1002/prca.70036)
Supplement: Supplementary file 6 — Supporting File 6: prca70036‐sup‐0006‐Table S5.xlsx. [file PRCA-20-e70036-s005.xlsx]

## Sheet: Table_S5
GO:Biological process
SORTED BY ENRICHMENT FDR
Enrichment FDR	nGenes	Pathway Genes	Fold Enrichment	Pathway	URL	Genes
7.89e-05	3	23	216.689	GO:0034375 High-density lipoprotein particle remodeling	https://amigo.geneontology.org/amigo/term/GO:0034375	APOM APOA1 APOC3
7.89e-05	3	17	293.168	GO:0034384 High-density lipoprotein particle clearance	https://amigo.geneontology.org/amigo/term/GO:0034384	APOC3 APOM APOA1
7.89e-05	4	95	69.9489	GO:0042157 Lipoprotein metabolic proc.	https://amigo.geneontology.org/amigo/term/GO:0042157	APOD APOC3 APOA1 APOM
7.89e-05	3	25	199.354	GO:0043691 Reverse cholesterol transport	https://amigo.geneontology.org/amigo/term/GO:0043691	APOC3 APOM APOA1
0.000168358	2	4	830.643	GO:0010903 Neg. reg. of very-low-density lipoprotein particle remodeling	https://amigo.geneontology.org/amigo/term/GO:0010903	APOC3 APOA1
0.000168358	3	43	115.904	GO:0034367 Protein-containing complex remodeling	https://amigo.geneontology.org/amigo/term/GO:0034367	APOM APOC3 APOA1
0.000168358	3	40	124.596	GO:0034368 Protein-lipid complex remodeling	https://amigo.geneontology.org/amigo/term/GO:0034368	APOM APOC3 APOA1
0.000168358	3	40	124.596	GO:0034369 Plasma lipoprotein particle remodeling	https://amigo.geneontology.org/amigo/term/GO:0034369	APOM APOC3 APOA1
0.000168358	3	35	142.396	GO:0034377 Plasma lipoprotein particle assembly	https://amigo.geneontology.org/amigo/term/GO:0034377	APOM APOA1 APOC3
0.000168358	3	38	131.154	GO:0065005 Protein-lipid complex assembly	https://amigo.geneontology.org/amigo/term/GO:0065005	APOM APOA1 APOC3
GO:Biological process
Sorted by nGenes
Enrichment FDR	nGenes	Pathway Genes	Fold Enrichment	Pathway	URL	Genes
0.0346417	6	2629	3.79145	GO:0051128 Reg. of cellular component organization	https://amigo.geneontology.org/amigo/term/GO:0051128	APOC3 APOA1 APOM MMP9 APOD NID1
0.00485171	5	977	8.50197	GO:0006954 Inflammatory response	https://amigo.geneontology.org/amigo/term/GO:0006954	APOA1 VCAM1 APOD ITIH4 MMP9
0.034942	5	1796	4.62496	GO:0007155 Cell adhesion	https://amigo.geneontology.org/amigo/term/GO:0007155	VCAM1 APOA1 NID1 OMD APOD
0.0490774	5	2185	3.80157	GO:0008283 Cell population proliferation	https://amigo.geneontology.org/amigo/term/GO:0008283	C1orf56 VCAM1 APOD APOA1 MMP9
7.89e-05	4	95	69.9489	GO:0042157 Lipoprotein metabolic proc.	https://amigo.geneontology.org/amigo/term/GO:0042157	APOD APOC3 APOA1 APOM
0.00180994	4	383	17.3502	GO:0031589 Cell-substrate adhesion	https://amigo.geneontology.org/amigo/term/GO:0031589	APOA1 VCAM1 NID1 APOD
0.00363976	4	463	14.3524	GO:0006869 Lipid transport	https://amigo.geneontology.org/amigo/term/GO:0006869	APOA1 APOM APOC3 APOD
0.00526737	4	523	12.7058	GO:0010876 Lipid localization	https://amigo.geneontology.org/amigo/term/GO:0010876	APOA1 APOM APOC3 APOD
0.0177873	4	770	8.63006	GO:0051129 Neg. reg. of cellular component organization	https://amigo.geneontology.org/amigo/term/GO:0051129	APOC3 APOA1 APOM APOD
0.0314326	4	972	6.83657	GO:0030155 Reg. of cell adhesion	https://amigo.geneontology.org/amigo/term/GO:0030155	APOA1 VCAM1 NID1 APOD
KEGG
Enrichment FDR	nGenes	Pathway Genes	Fold Enrichment	Pathway	URL	Genes
0.00315608	3	215	23.1807	Path:hsa05417 Lipid and atherosclerosis	https://www.genome.jp/kegg-bin/show_pathway?hsa05417	APOA1 MMP9 VCAM1
0.00315608	2	26	127.791	Path:hsa04977 Vitamin digestion and absorption	https://www.genome.jp/kegg-bin/show_pathway?hsa04977	APOA1 BTD
0.00315608	2	36	92.2937	Path:hsa05143 African trypanosomiasis	https://www.genome.jp/kegg-bin/show_pathway?hsa05143	APOA1 VCAM1
0.00379645	2	51	65.1485	Path:hsa04979 Cholesterol metabolism	https://www.genome.jp/kegg-bin/show_pathway?hsa04979	APOA1 APOC3
0.00673085	2	76	43.718	Path:hsa03320 PPAR signaling pathway	https://www.genome.jp/kegg-bin/show_pathway?hsa03320	APOA1 APOC3
0.0116702	2	119	27.9208	Path:hsa04668 TNF signaling pathway	https://www.genome.jp/kegg-bin/show_pathway?hsa04668	MMP9 VCAM1
0.0116702	2	115	28.8919	Path:hsa04670 Leukocyte transendothelial migration	https://www.genome.jp/kegg-bin/show_pathway?hsa04670	MMP9 VCAM1
0.0142469	2	141	23.5643	Path:hsa05418 Fluid shear stress and atherosclerosis	https://www.genome.jp/kegg-bin/show_pathway?hsa05418	MMP9 VCAM1
0.0333237	2	232	14.3214	Path:hsa04820 Cytoskeleton in muscle cells	https://www.genome.jp/kegg-bin/show_pathway?hsa04820	NID1 TPM3
